# Supplementary material for: Protection Against Pneumonia Induced by Vaccination with Fimbriae Subunits from Klebsiella pneumoniae
Source: Vaccines (Basel). 2025 Mar 11;13(3):303. doi: 10.3390/vaccines13030303 (PMC11945627; doi:10.3390/vaccines13030303)
Supplement: Supplementary file 1 [file vaccines-13-00303-s001.zip]

Archive with 1 entries (1 files):
- vaccines-3451244-supplementary.pdf
